# Supplementary material for: (+)-Dehydrovomifoliol Alleviates Oleic Acid-Induced Lipid Accumulation in HepG2 Cells via the PPARα–FGF21 Pathway
Source: Front Pharmacol. 2021 Nov 19;12:750147. doi: 10.3389/fphar.2021.750147 (PMC8640464; doi:10.3389/fphar.2021.750147)
Supplement: Supplementary file 4 [file DataSheet2.xlsx]

## Sheet: Sheet1
		figure.1	cell viability
			concentration of 1							concentration of 2
			0	1	5	10	25	50		0	1	5	10	25	50
			0.96242	0.881393	0.994648	0.936239	0.953555	0.971533		0.96242	1.06987	0.887607	0.835329	0.697964	0.592829
			0.989594	1.07717	1.05844	1.10401	1.17311	0.939222		0.989594	1.04543	1.00823	0.928286	0.765321	0.588106
			0.964988	1.11271	1.00865	1.01312	1.0857	1.12315		0.964988	1.1205	1.00915	1.14858	0.768883	0.574105
			1.01718	0.898294	0.955626	0.972941	0.920498	1.03326		1.01718	1.12141	1.0118	0.942453	0.818262	0.587278
			1.06582	0.919918	1.05761	0.971367	0.826049	1.00964		1.06582	1.05074	0.973853	0.841211	0.83798	0.574187
											0.867888	0.757367	0.806911	0.763001	0.564825
		figure 2
			TG contents								area (%)
				concentration of 1								concentration of 1
			control	0	2	5	10	25	50		control	0	2	10	25
			0.069852	0.401791	0.401146	0.361332	0.31711	0.315989	0.302498		17.2496	105.104	92.1673	77.5084	75.1984
			0.058501	0.409988	0.361161	0.326641	0.30762	0.337649	0.328961		14.857	91.783	98.1635	79.1929	71.165
			0.053263	0.405307	0.382443	0.331169	0.251616	0.321688	0.289712		16.053	103.113	90.1949	82.4666	81.2847
				0.383192	0.381689	0.292886	0.276219	0.353644	0.349965
				0.416934	0.395148	0.38896	0.284894	0.335479	0.327862
		figure 3
			Control			OA			OA+ 1 (2 M)			OA+ 1 (10 M)
		ACC	0.81	1.11	1.12	5.28	5.21	4.23	3.97	4.82	5.62	2.14	3.23	1.96
		FASN	1.32	0.97	0.78	4.44	4.07	4.51	5.18	4.64	4.24	1.57	1.23	1.66
		SCD1	0.48	1.55	1.33	20.16	17.43	18.39	15.44	17.35	18.82	14.58	17.54	16.97
		SREBP1	0.54	1.71	1.09	2.79	2.53	2.01	1.03	2.65	0.96	0.31	0.42	1.42
		PPAR	0.66	0.97	1.57	2.58	1.32	0.84	9.06	7.89	8.28	8.51	8	9.51
		ACOX1	1.02	1.19	0.83	0.15	0.22	0.53	1.57	3.24	2.29	36.93	26.11	38.23
		CPT1	0.43	1.13	2.05	0.28	0.7	0.42	0.45	0.24	0.86	0.32	0.13	1.1
		FGF21	0.45	1.38	1.63	3.71	3.95	2.85	17.55	20.58	21.76	44.12	47.61	40.32
		ATGL	0.88	1.25	1.01	0.46	0.54	0.76	0.54	0.77	0.69	0.99	0.46	0.62
		HSL	0.82	1.2	1.02	0.6	0.35	0.55	0.57	0.42	0.63	0.4	0.31	0.69
		figure 4
																TG contents						area (%)
			Control			OA			OA + 1 (10 M)			OA + 1 (10 M) + GW6471					con	OA	OA+D2(10M)	OA+GW6471+D2(10M)			con	OA	OA+D2(10M)	OA+GW6471+D2(10M)
		ACC	0.94	1.34	0.79	18.28	19.59	16.13	6.2	8.22	6.51	21.43	18.68	16.59			0.065517	0.535574	0.441344	0.525413			17.3009	92.027	50.7678	84.9194
		FASN	2.84	1.89	0.19	10.02	6.82	14.49	3.4	4.25	4.13	3.11	10.17	6.48			0.09006	0.539521	0.450143	0.612992			16.0232	107.828	56.458	88.4869
		SREBP1	1.21	1.42	0.58	7.11	9.58	7.31	3.05	2.41	1.06	5.62	7.94	6.28			0.077632	0.485985	0.414185	0.547659			19.2296	100.145	69.6253	81.0307
		ACOX1	1.22	1.08	0.76	0.41	0.22	0.29	2.46	2.51	1.33	0.17	0.13	0.7				0.427938	0.350991	0.624985
		FGF21	1	2.35	0.43	2.35	1.85	5.13	32.52	29.86	23.75	3.05	1.73	0.69					0.432851	0.554961
																			0.458882	0.591018
